# Supplementary material for: A Novel Prophylaxis Strategy Using Liposomal Vaccine Adjuvant CAF09b Protects against Influenza Virus Disease
Source: Int J Mol Sci. 2022 Feb 6;23(3):1850. doi: 10.3390/ijms23031850 (PMC8836410; doi:10.3390/ijms23031850)
Supplement: Supplementary file 1 [file ijms-23-01850-s001.zip]

Archive with 1 entries (1 files):
- ijms-1535947-supplementary.pdf
